# Supplementary material for: Education and Training Needs of Health Care Professionals in the Philippines Encountering Patients with Lung Oligometastatic Cancers
Source: Curr Oncol. 2024 Dec 13;31(12):7950–9. doi: 10.3390/curroncol31120586 (PMC11674281; doi:10.3390/curroncol31120586)
Supplement: Supplementary file 1 [file curroncol-31-00586-s001.zip]

Archive with 1 entries (1 files):
- curroncol-3316028-supplementary.pdf
